# Supplementary material for: Identification of Pre-Diagnostic Metabolic Patterns for Glioma Using Subset Analysis of Matched Repeated Time Points
Source: Cancers (Basel). 2020 Nov 12;12(11):3349. doi: 10.3390/cancers12113349 (PMC7696703; doi:10.3390/cancers12113349)
Supplement: Supplementary file 1 [file cancers-12-03349-s001.zip]

Archive with 3 entries (3 files):
- Supplementary Figure S1.pdf
- Supplementary Table S1.pdf
- Supplementary Table S2.pdf
